# Supplementary material for: A Pharmacologic Approach Against Glioblastoma—A Synergistic Combination of a Quinoxaline-Based and a PI3K/mTOR Dual Inhibitor
Source: Int J Mol Sci. 2025 Jul 2;26(13):6392. doi: 10.3390/ijms26136392 (PMC12249934; doi:10.3390/ijms26136392)
Supplement: Supplementary file 1 [file ijms-26-06392-s001.zip]

Archive with 1 entries (1 files):
- ijms-3649822-supplementary.pdf
